# Supplementary material for: Solving the transcription start site identification problem with ADAPT-CAGE: a Machine Learning algorithm for the analysis of CAGE data
Source: Sci Rep. 2020 Jan 21;10:877. doi: 10.1038/s41598-020-57811-3 (PMC6972925; doi:10.1038/s41598-020-57811-3)
Supplement: Supplementary file 2 — Supplementary table 1. [file 41598_2020_57811_MOESM2_ESM.xlsx]

## Sheet: Supplementary Table 1
	algorithm	predictions		TSS cluster length
		H9 cells	K562 cells	min	max	length 50%	length 95%	mean	std Deviation
	Number of CTSS	1.249.782	833.483
	FANTOM clusters	65.141	47.377
	aDaPT (0.5)	41.511	31.177	1	1	1	1	1	0
	aDaPT (0.9)	32.268	25.741	1	1	1	1	1	0
	CAGER	14.876	14465	1	500	59	364	97	110,1
	RECLU	14.749	11558	3	200	74	176	81	50,63
	PARACLU	12.948	9453	1	200	100	185	100	51,42
	TOMETOOLS	41558	30689	1	230	26	84	34	25,29
	Supplementary Table 1. Total number of predictions for each cell line. The first replicate of each experiment is selected for analysis. For ADAPT-CAGE numbers for two different threshold values are listed. For all other algorithms numbers for default parameters are presented (see Supplementary table 4 for default values). The last 6 columns present statistics for output TSS clusters length.
