# Supplementary material for: Solving the transcription start site identification problem with ADAPT-CAGE: a Machine Learning algorithm for the analysis of CAGE data
Source: Sci Rep. 2020 Jan 21;10:877. doi: 10.1038/s41598-020-57811-3 (PMC6972925; doi:10.1038/s41598-020-57811-3)
Supplement: Supplementary file 3 — Supplementary table 2. [file 41598_2020_57811_MOESM3_ESM.xlsx]

## Sheet: Supplementary Table 2
	State No	MNEMONIC	DESCRIPTION
	1	TssA	Active TSS
	2	TssAFlnk	Flanking Active TSS
	3	TxFlnk	Transcr. at gene 5' and 3'
	4	Tx	StronTssAg transcription
	5	TxWk	Weak transcription
	6	EnhG	Genic enhancers
	7	Enh	Enhancers
	8	ZNF/Rpts	ZNF genes & repeats
	9	Het	Heterochromatin
	10	TssBiv	Bivalent/Poised TSS
	11	BivFlnk	Flanking Bivalent TSS/Enh
	12	EnhBiv	Bivalent Enhancer
	13	ReprPC	Repressed PolyComb
	14	ReprPCWk	Weak Repressed PolyComb
	15	Quies	Quiescent/Low
	Supplementary Table 2. List of Chromatin states as defined in Human Epigenome Roadmap Project. The highly active transcription states are highlighted with green color and the ones characterized by weak/no transcription with orange color. The grouping corresponds to the hierarchy presented on Human Epigenome Roadmap Project.
