# Supplementary material for: Solving the transcription start site identification problem with ADAPT-CAGE: a Machine Learning algorithm for the analysis of CAGE data
Source: Sci Rep. 2020 Jan 21;10:877. doi: 10.1038/s41598-020-57811-3 (PMC6972925; doi:10.1038/s41598-020-57811-3)
Supplement: Supplementary file 4 — Supplementary table 3. [file 41598_2020_57811_MOESM4_ESM.xlsx]

## Sheet: Supplementary Table 3
	algorithm (a)	Cluster Of TSS (predictions) (b)		Overlapping with
				Histone marks Active transcription TssA , TssAFlnk , TxFlnk (c)		Histone marks weak transcription TxWk , ReprPCWk, Quies , Tx , Het , ZNF/Rpts , EnhG , Enh , TssBiv , BivFlnk , EnhBiv , ReprPC (d)		TFBS (e)		H3K4me3 (f)
		H9 cells	K562 cells	H9	K562	H9	K562	H9	K562	H9	K562
	ADAPT-CAGE (0.9)	32268	25741	30609	25103	1654	628	30918	25412	29520	23775
	CAGER	14876	14465	12595	12195	2250	2215	13234	12681	12417	11732
	PARACLU	12948	9453	11719	8868	1212	565	12067	9005	11587	8702
	RECLU	14749	11558	12570	10773	2152	767	13076	10902	12315	10397
	TOMETOOLS	41558	30689	36151	28395	5387	2272	38195	29296	36139	27044
	Supplementary Table 3. Table corresponding to all experimental-based evaluations. Columns (b) correspond to the number of predictions for each algorithm. These numbers are identical to Supplementary Table 1. In the remaining columns (from c to f) we can see the number of predictions overlapping various experimental data enriched regions of the genome. The summation of columns E and G for H9 and F…
