# Supplementary material for: Solving the transcription start site identification problem with ADAPT-CAGE: a Machine Learning algorithm for the analysis of CAGE data
Source: Sci Rep. 2020 Jan 21;10:877. doi: 10.1038/s41598-020-57811-3 (PMC6972925; doi:10.1038/s41598-020-57811-3)
Supplement: Supplementary file 5 — Supplementary table 4. [file 41598_2020_57811_MOESM5_ESM.xlsx]

## Sheet: Supplementary Table 4
	Algorithm	Default values	Range of tested parameter and score cutoff values
	ADAPT-CAGE	Score threshold=0.9	0.2, 0.3, 0.4, 0.5, 0.6, 0.7, 0.8, 0.9, 0.91, 0.92, 0.93, 0.94, 0.95, 0.96, 0.97, 0.98, 0.99, 0.995, 0.996
	PARACLU	Number of reads=30 density=2	Num of reads (30) Density (2,32,320,1000)
	RECLU	tpm=0.1 idr=0.1	all pairs Tpm (0.1,0.5, 1, 5, 10 , 30 ) for idr 0.1 all pairs idr (0.001, 0.05, 0.1, 0.5, 1 ) for tpm 0.1
	CAGER	threshold = 0.5 (tpm filter) Method=PARACLU Max distance=20	all pairs threshold (0.1, 0.5, 1, 10, 50) for maxDist 20 all pair maxDist (1, 10) for tpm 1.0
	TOMETOOLS	Score threshold=0.228	score threshold 0.15, 0.228, 0.25, 0.30, 0.40, 0.50
	Supplementary Table 4. Range of parameter and score cutoff values used to evaluate the algorithms. Default values for all algorithms are within the tested ranges. For the hybrid evaluation approach, all values within the presented ranges were used. For the remaining evaluation strategies, the default values were selected.
