# Supplementary material for: Solving the transcription start site identification problem with ADAPT-CAGE: a Machine Learning algorithm for the analysis of CAGE data
Source: Sci Rep. 2020 Jan 21;10:877. doi: 10.1038/s41598-020-57811-3 (PMC6972925; doi:10.1038/s41598-020-57811-3)
Supplement: Supplementary file 6 — Supplementary table 5. [file 41598_2020_57811_MOESM6_ESM.xlsx]

## Sheet: Sheet1
Default values used	Algorithm	params	TP length =500b								TP length =1kb
			TP	FN	FP	TN	specificity	sensitivity	precision		TP	FN	FP	TN	specificity	sensitivity	precision
default	ADAPT-CAGE (score)	0.9	7776	2713	147	4551	0.96871	0.741348	0.981446		8283	3131	120	4105	0.971598	0.725688	0.985719
	ADAPT-CAGE	score thresshold= 0.5	9502	987	228	3711	0.942117	0.905901	0.976567		10257	1157	195	3530	0.947651	0.898633	0.981343
	ADAPT-CAGE	0.99	4346	6143	61	5514	0.989058	0.414339	0.986158		4568	6846	46	4761	0.990431	0.40021	0.99003
	ADAPT-CAGE	0.996	2724	7765	37	5837	0.993701	0.259701	0.986599		2861	8553	29	4982	0.994213	0.250657	0.989965
	ADAPT-CAGE	0.2	9902	587	324	3370	0.91229	0.944037	0.968316		10720	694	289	3260	0.918569	0.939197	0.973749
	ADAPT-CAGE	0.3	9807	682	284	3497	0.924888	0.93498	0.971856		10599	815	251	3360	0.93049	0.928596	0.976866
	ADAPT-CAGE	0.4	9660	829	250	3596	0.934997	0.920965	0.974773		10439	975	217	3442	0.940694	0.914579	0.979636
	ADAPT-CAGE	0.6	9308	1181	206	3860	0.949336	0.887406	0.978348		10025	1389	176	3642	0.953903	0.878307	0.982747
	ADAPT-CAGE	0.7	9099	1390	191	3980	0.954208	0.86748	0.97944		9780	1634	162	3720	0.958269	0.856842	0.983705
	ADAPT-CAGE	0.8	8669	1820	170	4211	0.961196	0.826485	0.980767		9287	2127	141	3885	0.964978	0.81365	0.985045
	ADAPT-CAGE	0.91	7594	2895	141	4609	0.970316	0.723997	0.981771		8081	3333	117	4142	0.972529	0.70799	0.985728
	ADAPT-CAGE	0.92	7346	3143	133	4692	0.972435	0.700353	0.982217		7807	3607	112	4198	0.974014	0.683985	0.985857
	ADAPT-CAGE	0.93	7207	3282	124	4754	0.97458	0.687101	0.983086		7652	3762	104	4241	0.976064	0.670405	0.986591
	ADAPT-CAGE	0.94	7037	3452	118	4804	0.976026	0.670893	0.983508		7464	3950	99	4273	0.977356	0.653934	0.98691
	ADAPT-CAGE	0.95	6905	3584	116	4853	0.976655	0.658309	0.983478		7319	4095	97	4308	0.97798	0.64123	0.98692
	ADAPT-CAGE	0.96	6567	3922	109	4965	0.978518	0.626084	0.983673		6947	4467	91	4383	0.97966	0.608639	0.98707
	ADAPT-CAGE	0.97	6081	4408	89	5109	0.982878	0.57975	0.985575		6423	4991	73	4487	0.983991	0.56273	0.988762
	ADAPT-CAGE	0.98	5531	4958	79	5243	0.985156	0.527314	0.985918		5833	5581	63	4581	0.986434	0.511039	0.989315
	ADAPT-CAGE	0.995	3262	7227	44	5754	0.992411	0.310992	0.986691		3423	7991	35	4928	0.992948	0.299895	0.989879
default	PARACLU (reads,density)	30 , 2	5768	4721	183	5291	0.966569	0.549909	0.969249		5957	5457	174	4494	0.962725	0.521903	0.97162
	PARACLU_30_32	30 , 32	3460	7029	101	5746	0.982726	0.329869	0.971637		3535	7879	98	4822	0.980081	0.309707	0.973025
	PARACLU_30_320	30 , 320	1617	8872	53	6056	0.991324	0.154162	0.968263		1640	9774	51	5077	0.990055	0.143683	0.96984
	PARACLU_30_1000	30 , 1000	919	9570	32	6170	0.99484	0.0876156	0.966351		924	10490	31	5169	0.994038	0.0809532	0.967539
default	CAGER (num of replicates, tpm,max distance)	1 , 0.5 , 20	6292	4197	351	4962	0.933936	0.599867	0.947162		6552	4862	336	4243	0.926622	0.574032	0.95122
	CAGER	1 , 0.1 , 20	10103	386	2384	1169	0.329018	0.9632	0.809081		10919	495	2344	1055	0.310385	0.956632	0.823268
	CAGER	1 , 1 , 1	4123	6366	133	5561	0.976642	0.393078	0.96875		4261	7153	128	4705	0.973515	0.373313	0.970836
	CAGER	1 , 1 , 10	4123	6366	133	5561	0.976642	0.393078	0.96875		4261	7153	128	4705	0.973515	0.373313	0.970836
	CAGER	1 , 1 , 20	4123	6366	133	5561	0.976642	0.393078	0.96875		4261	7153	128	4705	0.973515	0.373313	0.970836
	CAGER	1 , 5 , 20	1444	9045	31	6068	0.994917	0.137668	0.978983		1477	9937	30	5097	0.994149	0.129402	0.980093
	CAGER	1 , 10 , 2	4123	6366	133	5561	0.976642	0.393078	0.96875		4261	7153	128	4705	0.973515	0.373313	0.970836
	CAGER	1 , 50 , 20	1444	9045	31	6068	0.994917	0.137668	0.978983		1477	9937	30	5097	0.994149	0.129402	0.980093
	CAGER	1 , 0.1 , 20	9293	1196	1711	2387	0.582479	0.885976	0.844511		9908	1506	1682	2056	0.550027	0.868057	0.854875
	CAGER	2 , 0.5 , 20	5402	5087	248	5202	0.954495	0.515016	0.956106		5621	5793	237	4435	0.949272	0.492465	0.959543
	CAGER	2 , 1 , 1	3832	6657	128	5614	0.977708	0.365335	0.967677		3971	7443	125	4758	0.974401	0.347906	0.969482
	CAGER	2 , 1 , 10	3832	6657	128	5614	0.977708	0.365335	0.967677		3971	7443	125	4758	0.974401	0.347906	0.969482
	CAGER	2 , 1 , 20	3832	6657	128	5614	0.977708	0.365335	0.967677		3971	7443	125	4758	0.974401	0.347906	0.969482
	CAGER	2 , 5 , 20	1332	9157	27	6072	0.995573	0.12699	0.980132		1365	10049	26	5100	0.994928	0.11959	0.981308
	CAGER	2 , 10 , 2	3832	6657	128	5614	0.977708	0.365335	0.967677		3971	7443	125	4758	0.974401	0.347906	0.969482
	CAGER	2 , 50 , 20	1332	9157	27	6072	0.995573	0.12699	0.980132		1365	10049	26	5100	0.994928	0.11959	0.981308
default	RECLU (tpm, idr)	0.1, 0.1	5716	4773	285	5124	0.94731	0.544952	0.952508		5933	5481	275	4356	0.940618	0.5198	0.955702
	RECLU	0.5 ,0.1	4026	6463	139	5627	0.975893	0.383831	0.966627		4143	7271	132	4747	0.972945	0.362975	0.969123
	RECLU	1, 0.1	3172	7317	110	5798	0.981381	0.302412	0.966484		3245	8169	105	4869	0.97889	0.2843	0.968657
	RECLU	5, 0.1	1221	9268	48	6087	0.992176	0.116408	0.962175		1245	10169	46	5104	0.991068	0.109077	0.964369
	RECLU	10, 0.1	687	9802	26	6160	0.995797	0.0654972	0.963534		700	10714	25	5163	0.995181	0.0613282	0.965517
	RECLU	30, 0.1	250	10239	8	6217	0.998715	0.0238345	0.968992		251	11163	8	5207	0.998466	0.0219905	0.969112
	RECLU	0.1 , 0.5	5912	4577	342	5028	0.936313	0.563638	0.945315		6140	5274	332	4272	0.927889	0.537936	0.948702
	RECLU	0.1 , 1	6029	4460	358	4975	0.932871	0.574793	0.943949		6269	5145	347	4232	0.924219	0.549238	0.947551
	RECLU	0.1 , 0.001	9622	867	2154	1615	0.428496	0.917342	0.817086		10375	1039	2119	1431	0.403099	0.908971	0.830399
	RECLU	0.1 , 0.05	9622	867	2154	1615	0.428496	0.917342	0.817086		10375	1039	2119	1431	0.403099	0.908971	0.830399
	TOMETOOLS (score)	0.1	10172	317	1449	1916	0.569391	0.969778	0.875312		11074	340	1408	1894	0.573592	0.970212	0.887198
	TOMETOOLS	0.15	10036	453	779	2913	0.789003	0.956812	0.92797		10862	552	740	2814	0.791784	0.951638	0.936218
default	TOMETOOLS	0.228	9354	1135	463	3980	0.895791	0.891791	0.952837		9908	1506	437	3592	0.891536	0.868057	0.957757
	TOMETOOLS	0.25	9048	1441	414	4236	0.910968	0.862618	0.956246		9518	1896	394	3760	0.905152	0.833888	0.96025
	TOMETOOLS	0.3	8240	2249	332	4636	0.933172	0.785585	0.961269		8603	2811	318	4034	0.92693	0.753723	0.964354
	TOMETOOLS	0.4	6001	4488	200	5186	0.962867	0.572123	0.967747		6257	5157	191	4448	0.958827	0.548186	0.970378
	TOMETOOLS	0.5	2994	7495	96	5738	0.983545	0.285442	0.968932		3124	8290	92	4866	0.981444	0.273699	0.971393
	Supplementary Table 5. Performance metrics for all algorithms after applying multiple score cutoffs and combinations of parameters. This table corresponds to the hybrid evaluation presented in Figure 4B-D in H9 cells.
