# Supplementary material for: Solving the transcription start site identification problem with ADAPT-CAGE: a Machine Learning algorithm for the analysis of CAGE data
Source: Sci Rep. 2020 Jan 21;10:877. doi: 10.1038/s41598-020-57811-3 (PMC6972925; doi:10.1038/s41598-020-57811-3)
Supplement: Supplementary file 7 — Supplementary table 6. [file 41598_2020_57811_MOESM7_ESM.xlsx]

## Sheet: Sheet1
Gene oriented set of predictions positive zone size: 1,000b and negative zone size: 100kb
	Default values used	Algorithm	params	TP	FP
	default	ADAPT-CAGE (score)	0.9	3828	117
		ADAPT-CAGE	0.5	4150	166
		ADAPT-CAGE	0.99	2957	61
		ADAPT-CAGE	0.996	2197	42
		ADAPT-CAGE	0.2	4266	279
		ADAPT-CAGE	0.3	4206	203
		ADAPT-CAGE	0.4	4180	184
		ADAPT-CAGE	0.6	4108	157
		ADAPT-CAGE	0.7	4069	147
		ADAPT-CAGE	0.8	3972	130
		ADAPT-CAGE	0.91	3799	113
		ADAPT-CAGE	0.92	3735	109
		ADAPT-CAGE	0.93	3705	102
		ADAPT-CAGE	0.94	3676	98
		ADAPT-CAGE	0.95	3642	96
		ADAPT-CAGE	0.96	3567	89
		ADAPT-CAGE	0.97	3442	78
		ADAPT-CAGE	0.98	3319	72
		ADAPT-CAGE	0.995	2463	46
	default	PARACLU (reads,density)	30 , 2	3064	136
		PARACLU_30_32	30 , 32	2578	98
		PARACLU_30_320	30 , 320	1573	57
		PARACLU_30_1000	30 , 1000	973	35
	default	CAGER (num of replicates, tpm,max distance)	1 , 0.5 , 20	3307	248
		CAGER	1 , 0.1 , 20	4291	1206
		CAGER	1 , 1 , 1	2671	105
		CAGER	1 , 1 , 10	2671	105
		CAGER	1 , 1 , 20	2671	105
		CAGER	1 , 5 , 20	1415	35
		CAGER	1 , 10 , 2	2671	105
		CAGER	1 , 50 , 20	1415	35
		CAGER	1 , 0.1 , 20	4069	905
		CAGER	2 , 0.5 , 20	3137	175
		CAGER	2 , 1 , 1	2605	107
		CAGER	2 , 1 , 10	2605	107
		CAGER	2 , 1 , 20	2605	107
		CAGER	2 , 5 , 20	1339	31
		CAGER	2 , 10 , 2	2605	107
		CAGER	2 , 50 , 20	1339	31
	default	RECLU (tpm, idr)	0.1, 0.1	3094	216
		RECLU	0.5 ,0.1	2436	122
		RECLU	1, 0.1	2096	103
		RECLU	5, 0.1	1051	54
		RECLU	10, 0.1	655	28
		RECLU	30, 0.1	269	9
		RECLU	0.1 , 0.5	3189	246
		RECLU	0.1 , 1	3246	257
		RECLU	0.1 , 0.001	4227	1162
		RECLU	0.1 , 0.05	4227	1162
	default	TOMETOOLS (score)	0.228	4202	336
	default	TOMETOOLS	0.1	4433	942
		TOMETOOLS	0.15	4395	531
		TOMETOOLS	0.25	4081	303
		TOMETOOLS	0.3	3733	236
		TOMETOOLS	0.4	2837	149
		TOMETOOLS	0.5	1706	78
		Supplementary Table 6. Performance metrics based on multiple score cutoffs and combinations of parameters for the annotated protein coding gene oriented evaluation that is presented in Figure 4E in H9 cells.
