# Supplementary material for: Solving the transcription start site identification problem with ADAPT-CAGE: a Machine Learning algorithm for the analysis of CAGE data
Source: Sci Rep. 2020 Jan 21;10:877. doi: 10.1038/s41598-020-57811-3 (PMC6972925; doi:10.1038/s41598-020-57811-3)
Supplement: Supplementary file 8 — Supplementary table 7. [file 41598_2020_57811_MOESM8_ESM.xlsx]

## Sheet: Sheet1
		promoter	junction	intron	exon
	Number of regions per sub-genic category	22030	287773	181643	130599
	ADAPT-CAGE	26755	403	991	701
	RECLU	11273	874	547	868
	PARACLU	10806	470	398	556
	CAGER	11218	720	700	964
	TOMETOOLS	32711	1657	1667	2116
	Supplementary Table 7. Number of predictions per algorithm that overlap different sub-genic categories such as promoters, introns, exons and intron/exon junctions. This corresponds to the evaluation presented in Supplementary Figure 5 in H9 cells.
